# Supplementary material for: Pressure knapping west of the Rhine during the Mesolithic? New evidence from Kerkhove (Belgium)
Source: PLoS One. 2025 Sep 24;20(9):e0330662. doi: 10.1371/journal.pone.0330662 (PMC12459805; doi:10.1371/journal.pone.0330662)
Supplement: S1 Table — (XLSX) [file pone.0330662.s001.xlsx]

## Sheet: Sheet1
Barcode	Type	Raw material	Fragment	fract prox	fract dist	width	thickness	bulb	platform thickness	platform widt	splinters	lip	core-edge trimming	section	curvature distale
s252040	Micro-lamelle	UTLT	proximal	-	flex inv lang-	4.2	1.7	high and pronounced	1	3		Y	Y	triangular	-
s252042	Micro-lamelle	UTMB	distal	flex inv lang-	-									trapezoidal	-
s252051	Micro-lamelle	?	mésial			7.6	1.9								N
s252154	Esquille	UTLT	entier	-	flex inv lang 0,33 mm	6.8	1.6		1.5	3	bulbar scar	N	partial	trapezoidal	-
s252341	Micro-lamelle	UTMB	proximal	flex inv lang-	-	5.4	0.8	high and pronounced	1	3	N	Y	N	trapezoidal	-
s252492	Micro-lamelle	UTLT	distal	flex latérale pseudoburinante	flex inv lang 0,5mm									triangular
s252583	Micro-lamelle	UTLT	mésial	flex inv lang-	flex inv lang-	6.7	1.2							trapezoidal
s252584	Micro-lamelle	UTLT	mésio-distal	flex inv lang 0,5mm	lisse	6.2	1.3							trapezoidal	-
s252682	Micro-lamelle	fine-grained grey	distal	flex inv lang 0,5mm	-	5.2	0.9							trapezoidal
s252760	Micro-lamelle	?	mésio-proximal	-	cassure avec cone incipient pré-débitage, flex direct lang -	3.5	1.4	high and pronounced	1.5	4	bulbar scar	Y	N	triangular	-
s252794	Micro-lamelle	?	distal	flex inv lang-	-	4	1.1								Y
s252841	Micro-lamelle	UTLT	distal	lisse/flex direct sans lang	-	5.3	1.2							triangular	N
s252874	Micro-lamelle	?	mésial droit	flex inv lang-	flex latérale inv									-	-
s252951	Lamelle		entier											triangular
s252960	Micro-lamelle	fine-grained grey	proximal	flex inv lang-	-	4.3	1.8	high not pronounced	2	4	N	Y	N	triangular	-
s253050	Micro-lamelle	UTLT	mésial	flex inv lang-	flex direct lang-	6.7	1.4							trapezoidal	-
s253325	Micro-lamelle	UTMB	medial											triangular	-
s253383	Micro-lamelle	UTLT	entier	-	flex inv lang 1mm	5.9	1.6	high and pronounced	1	4	bulbar scar	N	Y	trapezoidal	-
s253494	Micro-lamelle	UTLT	mésial	flex inv lang-	lisse	6.5	1							triangular
s253704	Lamelle	UTLT	mesial	flex inv lang-	torse sans lang	5.5	1.2							trapezoidal
s253787	Micro-lamelle	UTLT	entier			5.1	1.6		1	2		N	partial	triangular	N
s253804	Micro-lamelle	UTLT	distal	flex inv lang-		5.1	1.3								Y
s253826	Micro-lamelle	fine-grained grey	mesial	flex inv lang-	flex inv lang- +moustache	4.1	1.1							trapezoidal
s253874	Micro-lamelle	UTMB	entier			7	2		0.5	3	N	N	Y	trapezoidal
s253881	Micro-lamelle	fine-grained grey	distal	flex direct lang- + moustache	-	4.9	1.3							trapezoidal	Y
s253883	Micro-lamelle	UTMB	distal	flex direct lang-	-	4.9	0.8								-	x?
s253934	Micro-lamelle		mésial	flex inv lang 1mm (débitage)	flex direct lang 0,5mm	4	4.3							triangular
s253993	Micro-lamelle	UTLT	distal	flex direct lang-		4.3	1							trapezoidal	N
s262072+252§892	Micro-lamelle	UTLT	mésial	cassure latérale	cassure latérale décale	5.7	0.9							trapezoidal	-
s262353	Micro-lamelle	fine-grained grey	proximal	-	flex inv lang- + moustache			high and pronounced	1	3		Y	Y	-
s263006	Micro-lamelle	UTLT	lateral			5	1.3							triangular	N
s263040	Micro-lamelle	UTMB	mésio-proximal	-	flex direct lang-	6.7	0.9	high and pronounced	1.5	2.5	bulbar scars	Y	N	trapezoidal	-
s263111	Micro-lamelle	UTLT	proximal	-	flex inv lang-	4.2	1.6	high and pronounced	1.5	4	bulbar scar	Y	Y	trapezoidal	-
s263203	Micro-lamelle	UTMB/UTLT	mésio-distal	flex inv lang-	flex direct	4.5	1							trapezoidal	Y	x?
s263255	Micro-lamelle (retouchée?)	fine-grained grey	distal	flex inv lang- entamée par la retouché	-	4	1							triangular	-
s263432	Lamelle	UTMB	proximal	-	flex inv lang-	8.2	1.7	high and pronounced	2	4	N	Y	N	trapezoidal	-
